# Supplementary material for: Barriers, facilitators and implementation strategies to implement ‘patient’s own medication’ and ‘self-administration of medication’ in hospitals
Source: Int J Qual Health Care. 2025 Apr 28;37(2):mzaf038. doi: 10.1093/intqhc/mzaf038 (PMC12491946; doi:10.1093/intqhc/mzaf038)
Supplement: mzaf038_Supp [file mzaf038_supp.zip]

Archive with 1 entries (1 files):
- suppl_data/20250304 Supplementary Data.docx
